# Supplementary material for: Biodegradation of Poly(ethylene terephthalate) by Bacillus safensis YX8
Source: Int J Mol Sci. 2023 Nov 17;24(22):16434. doi: 10.3390/ijms242216434 (PMC10671283; doi:10.3390/ijms242216434)
Supplement: Supplementary file 1 [file ijms-24-16434-s001.zip]

Archive with 1 entries (1 files):
- ijms-2694879-supplementary.pdf
